# Supplementary material for: Immunopathology of SARS-CoV-2 Infection: A Focus on T Regulatory and B Cell Responses in Children Compared with Adults
Source: Children (Basel). 2022 May 7;9(5):681. doi: 10.3390/children9050681 (PMC9139466; doi:10.3390/children9050681)
Supplement: Supplementary file 1 [file children-09-00681-s001.zip]

Archive with 1 entries (1 files):
- children-1681123-supplementary.pdf
